# Supplementary material for: A Class of Allopolyploidy Showing High Duplicate Retention and Continued Homoeologous Exchanges
Source: Genome Biol Evol. 2025 Mar 19;17(4):evaf054. doi: 10.1093/gbe/evaf054 (PMC11965797; doi:10.1093/gbe/evaf054)
Supplement: evaf054_Supplementary_Data [file evaf054_supplementary_data.zip]

Archive with 2 entries (2 files):
- SupplementalTables.docx
- Supplemental_Figures.pdf
